# Supplementary material for: Germplasm Resources and Genetic Breeding of Huang-Qi (Astragali Radix): A Systematic Review
Source: Biology (Basel). 2024 Aug 16;13(8):625. doi: 10.3390/biology13080625 (PMC11351161; doi:10.3390/biology13080625)
Supplement: Supplementary file 1 [file biology-13-00625-s001.zip]

Archive with 3 entries (2 files):
- Supplementary/Figure S1.docx
- Supplementary/Table S1.docx
- Supplementary/
